# Supplementary material for: Self-Assembled, Hierarchical Structured Surfaces for Applications in (Super)hydrophobic Antiviral Coatings
Source: Langmuir. 2022 Aug 17;38(34):10632–41. doi: 10.1021/acs.langmuir.2c01579 (PMC9434993; doi:10.1021/acs.langmuir.2c01579)
Supplement: Supplementary file 1 — la2c01579_si_001.zip [file la2c01579_si_001.zip]

Archive with 1 entries (1 files):
- Supporting Video 1 - Copy.avi
